# Supplementary material for: Analysis of mRNA‑lncRNA and mRNA‑lncRNA-pathway co‑expression networks based on WGCNA in developing pediatric sepsis
Source: Bioengineered. 2021 May 5;12(1):1457–70. doi: 10.1080/21655979.2021.1908029 (PMC8806204; doi:10.1080/21655979.2021.1908029)
Supplement: Supplemental Material [file KBIE_A_1908029_SM3427.zip]

Archive with 3 entries (3 files):
- Document.rtf
- supplemental Fig 1.jpg
- supplemental Fig 2.jpg
